# Supplementary material for: Magnetic Janus origami robot for cross-scale droplet omni-manipulation
Source: Nat Commun. 2023 Sep 6;14:5455. doi: 10.1038/s41467-023-41092-1 (PMC10482950; doi:10.1038/s41467-023-41092-1)
Supplement: Supplementary file 20 — Source Data [file 41467_2023_41092_MOESM20_ESM.xlsx]

## Sheet: Figure 2
		Figure 2c							Figure 2e						Figure 2f								Figure 2g						Figure 2h
			Modified surface		Unmodified surface
			Position (mm)	Force (μN)	Position (mm)	Force (μN)				Magnets array moving distance (mm)	Angle (°)	Er±				Magnets array moving distance (mm)	Moving distance of x direction	Er±	Moving distance of y direction	Er±				Magnets array moving distance (mm)	Angle (°)	Er±				Magnets array moving distance (mm)	Moving distance of x direction	Er±	Moving distance of y direction	Er±
			0	1.4538	0	0.87707				0	0	0				0	0	0	0	0				0	4.32833	3.26394				0	0	0	0	0
			0.01351	1.41368	0.01332	2.43395				2	14.258	1.35206				2	0	0	0.25791	0.01528				2	23.785	6.99544				2	0.02283	0.02887	0.13242	0.10599
			0.02706	3.68826	0.02703	3.27146				4	39.298	1.86359				4	0.20438	0.06557	0.66423	0.01				4	66.9233	7.11149				4	0.42922	0.05132	0.73516	0.0732
			0.04043	3.72114	0.04053	5.10194				6	63.024	1.44291				6	0.49148	0.01528	0.89781	0.005				6	89.625	0.91856				6	0.82192	0.03606	0.88584	0.03403
			0.05384	2.00043	0.05421	9.91747				8	84.802	1.06124				8	0.88321	0.02291	0.98297	0.00289				8	89.805	0.47765				8	0.85845	0.06658	0.89041	0.03279
			0.06725	3.0469	0.06772	11.5557				10	104.36	1.69943				10	1.24088	0.05292	0.96837	0.00289				10	91.4117	1.9486				10	0.87671	0.07	0.89041	0.01
			0.08061	4.35582	0.08106	12.8774				12	128.192	1.53268				12	1.64964	0.03	0.77129	0.02466				12	111.995	21.1674				12	1.03196	0.09452	1.08219	0.12933
			0.09408	4.76482	0.09461	13.964				14	157.24	2.48155				14	2.01946	0.09074	0.35766	0.035				14	173.71	2.66301				14	3.18721	0.04041	1.57763	0.03215
			0.10757	3.86769	0.10799	15.4139				16	180	0				16	2.08273	0.03055	0	0				16	181.278	1.6872				16	3.41096	0.07937	1.56393	0.02363
			0.12116	3.75234	0.12138	17.2912				18	180	0				18	2.07299	0.06928	0	0				18	194.672	2.9522				18	3.77169	0.03215	1.60731	0.04252
			0.1345	3.70219	0.13465	20.4679				20	195.372	1.91018				20	2.09732	0.04509	0.24331	0.01528				20	242.473	12.5078				20	4.96347	0.22368	1.54338	0.03547
			0.14794	3.30935	0.14817	22.5938				22	221.648	2.11205				22	2.31144	0.06807	0.66423	0.02646				22	267.372	2.16843				22	5.85388	0.14572	0.99087	0.07024
			0.16151	3.06306	0.16172	22.791				24	244.058	2.32634				24	2.59367	0.07371	0.88321	0.00866				24	269.438	0.92909				24	5.88128	0.17156	0.96575	0.0477
			0.17499	4.09504	0.1753	24.0069				26	265.88	1.33053				26	3.05109	0.11269	0.97567	0.01756				26	271.818	1.84703				26	5.90868	0.18175	0.93607	0.04752
			0.18849	4.19088	0.18889	25.6156				28	284.016	1.40738				28	3.3528	0.16166	0.95864	0.00577				28	291.36	18.7958				28	6.04566	0.21733	0.84932	0.00866
			0.20215	4.7899	0.20236	26.4676				30	309.358	2.54396				30	3.78102	0.09539	0.76642	0.02				30	350.613	2.32226				30	6.93607	0.13503	0.0411	0.03279
			0.21556	3.50717	0.21575	28.6207				32	338.092	2.99434				32	4.05839	0.1253	0.35766	0.03775				32	359.065	0.83335				32	6.86758	0.07234	0.01142	0.01443
			0.22884	2.88976	0.22935	29.2041				34	359.092	0.94386				34	4.17032	0.06658	0	0				34	9.16833	4.49598				33	6.86301	0.07	0.01142	0.01443
			0.24226	3.82423	0.24298	30.6919				36	0	0				36	4.18005	0.05033	0	0				36	46.7267	4.59802
			0.25566	2.29075	0.25643	33.41				38	12.412	2.1885												38	84.9167	2.65297
			0.26895	2.43674	0.26981	32.6762				40	38.71	2.05087												40	89.6017	0.97571
			0.28241	2.30245	0.28328	34.8337				42	61.416	1.77108												42	91.0183	1.42334
			0.29594	1.73074	0.29682	38.0846				44	84.336	2.8807												44	100.548	5.86542
			0.3094	1.53682	0.31037	37.4705				46	103.32	2.697												46	155.845	27.1749
			0.32286	1.188	0.32388	39.5122				48	127.342	2.7778												48	177.712	1.91401
			0.3363	1.81488	0.3373	40.5503				50	155.916	3.81454												50	185.437	2.82934
			0.34992	0.59734	0.35072	41.2513				52	179.106	0.49988												52	210.637	5.02295
			0.36326	1.32898	0.36427	39.6392				54	180	0												54	260.002	8.19495
			0.37697	2.89645	0.3778	42.052				56	194.598	1.42873												56	269.24	0.91207
			0.39044	3.13773	0.39112	44.5952				58	221.326	2.1818												58	270.193	0.92117
			0.40381	2.90481	0.40447	41.9924				60	244.958	2.55883												60	274.667	2.56738
			0.41726	2.16649	0.41782	42.412				62	267.072	1.04174												62	340.017	9.00129
			0.43061	4.23044	0.43138	47.0397				64	286.336	1.32589												64	356.558	1.93409
			0.44396	3.23468	0.44486	48.1397				66	311.696	1.49814												66	2.84833	2.2558
			0.45741	1.89512	0.45838	48.3498				68	339.962	2.07569
			0.47096	2.48243	0.47211	47.3295				70	358.866	0.79563
			0.48433	2.96109	0.4856	47.9106				72	0	0
			0.49765	1.17017	0.4991	50.9425
			0.51117	2.35316	0.51237	51.648
			0.52456	3.51107	0.52619	51.8224
			0.53815	2.30133	0.53961	50.5463
			0.55159	0.54274	0.55309	53.1736
			0.56532	0.30034	0.56654	55.2816
			0.57884	2.4334	0.58002	52.0553
			0.59232	3.87772	0.59343	50.7235
			0.60552	2.83961	0.60697	54.5511
			0.619	3.61304	0.62067	58.6868
			0.63224	3.48989	0.63412	58.3285
			0.64566	2.58329	0.64761	55.9168
			0.65908	3.05136	0.66127	56.9973
			0.67246	4.58707	0.67456	60.2158
			0.68587	3.83426	0.68796	60.583
			0.69927	4.29062	0.7014	57.8404
			0.71287	4.49791	0.71495	60.4788
			0.72612	5.13203	0.72833	62.9953
			0.73969	4.76705	0.7418	63.6427
			0.75313	2.80005	0.75555	63.1056
			0.76668	3.81308	0.769	61.6496
			0.78021	4.56255	0.78255	62.91
			0.79375	4.99495	0.79603	67.2981
			0.80729	2.5376	0.80977	68.7614
			0.82058	1.5931	0.8231	67.2424
			0.83391	4.0265	0.83654	68.1875
			0.84727	3.75067	0.84996	69.2908
			0.86065	3.01737	0.86334	68.5792
			0.8742	3.23914	0.87681	67.589
			0.88777	3.50382	0.89021	70.2849
			0.90122	3.51051	0.9038	72.3432
			0.91452	3.35282	0.91731	71.0683
			0.92797	3.20181	0.93094	69.95
			0.94155	4.64112	0.94456	69.6056
			0.95506	5.45411	0.95802	70.6387
			0.96849	5.5427	0.97147	71.172
			0.98211	5.19165	0.98494	71.7303
			0.99554	6.00074	0.99856	69.7577
			1.00901	6.28827	1.01233	68.4549
			1.02235	7.73872	1.02582	69.9945
			1.03571	7.34142	1.03927	71.1508
			1.04911	7.71421	1.05306	72.3483
			1.06257	7.89307	1.06643	72.4146
			1.07592	7.29573	1.07994	70.3406
			1.08946	7.9878	1.09334	71.2472
			1.10292	7.12355	1.10679	73.6093
			1.11633	6.92963	1.12026	72.1014
			1.12981	6.80593	1.13382	70.6755
			1.14332	6.06315	1.14741	70.7897
			1.15644	6.67331	1.16099	72.0869
			1.1704	6.15788	1.17437	72.7082
			1.18393	6.54961	1.18772	71.4695
			1.19726	6.74018	1.20121	71.5263
			1.21075	6.50169	1.2147	71.9961
			1.22406	6.08544	1.22798	72.5427
			1.2374	4.85008	1.24141	70.9357
			1.25081	5.25741	1.25496	71.5954
			1.26413	6.16067	1.26851	71.7375
			1.2777	6.93298	1.28195	72.0345
			1.29111	5.22843	1.29568	72.6269
			1.30436	5.38055	1.3094	70.7028
			1.31801	4.96375	1.32296	69.1086
			1.33147	5.72436	1.33622	69.4535
			1.3449	5.80237	1.34983	69.8959
			1.35835	6.62706	1.36313	68.6004
			1.37187	7.02046	1.37654	66.0288
			1.38536	5.67087	1.38998	66.5381
			1.399	5.35158	1.4033	66.3949
			1.4124	5.84416	1.41664	65.2225
			1.42593	6.73851	1.43019	62.6676
			1.43935	7.20045	1.44359	63.8757
			1.45237	5.55552	1.45739	63.1061
			1.46567	7.0082	1.47089	64.0919
			1.47919	6.32616	1.48451	64.6786
			1.49258	5.52989	1.49797	63.2393
			1.5063	6.86388	1.51145	63.061
			1.51958	4.55196	1.52487	63.7977
			1.53321	6.04588	1.53832	63.9058
			1.5465	5.68034	1.55167	63.6717
			1.55996	6.73015	1.56496	62.7612
			1.57267	5.04399	1.57838	65.2776
			1.58675	4.79435	1.59186	64.7555
			1.60033	6.271	1.60542	64.5104
			1.61393	6.24871	1.61913	64.0189
			1.62729	4.90023	1.63272	63.9788
			1.63998	5.59397	1.64617	63.2677
			1.65421	6.72458	1.65975	63.5653
			1.66771	6.17515	1.67298	65.6956

## Sheet: Figure 3
			Figure 3f
				Dispensing daughter droplet			Release daughter droplet
				Sample size (mm×mm)	Droplet volume (μL)	Er±	Sample size (mm×mm)	Droplet volume (μL)	Er±
				0.4×1.4	0.028	0.00447	0.5×1.75	0.04222	0.00948
				0.8×2.8	0.324	0.00894	0.8×2.8	0.22542	0.03818
				1.2×4.2	1.212	0.0497	1.2×4.2	0.9632	0.13108
				1.6×5.6	2.914	0.15837	1.6×5.6	2.404	0.25284
				2.0×7.0	6.506	0.28606	2.0×7.0	6.066	0.257
				2.4×8.4	10.304	0.20924	2.4×8.4	9.858	0.76907
				2.8×9.8	17.336	0.19578	2.8×9.8	16.456	0.38953

## Sheet: Figure 4
		Figure 4f
			Laser irradiation time (s)	Droplet temperature (℃)	Er±
			0	24.3333	1.89297
			10	36.6667	0.57735
			20	47	1
			30	55.6667	2.51661
			40	62.3333	2.51661
			50	67	1.73205
			60	71	1.73205
			120	79	3.60555
			180	81.3333	1.52753
			240	82	1.73205
			300	81.6667	1.52753
			360	82.3333	1.1547
			420	81.6667	2.3094
			480	81	1.73205
			540	81.6667	1.52753
			600	82	1
			660	83.3333	3.78594

## Sheet: Figure 5
			Figure 5e
				Cycle number (n)	Fluorescence intensity of HCMV (arb. units)	Fluorescence intensity of NTC (arb. units)
				1	-2.80482e-05	0.00691
				2	0.00147	0.00114
				3	0.000371075	-0.000101253
				4	0.00126	-0.000773183
				5	0.00106	-0.00042035
				6	0.00121	-0.00142
				7	0.00139	0.00115
				8	0.00137	0.000569987
				9	-8.6827e-07	0.0017
				10	-0.000627953	0.000655698
				11	0.00168	0.00289
				12	-0.000166057	0.00304
				13	0.000336764	0.00322
				14	-0.000754329	0.00618
				15	-0.000108997	0.00671
				16	2.39747e-05	0.00442
				17	-0.00171	0.00697
				18	-0.00128	0.00898
				19	-0.00102	0.00753
				20	5.54002e-05	0.01222
				21	0.000421698	0.01251
				22	-0.00108	0.01305
				23	-0.00196	0.01739
				24	-0.0023	0.01803
				25	-0.00202	0.01778
				26	0.000348148	0.01934
				27	-0.0016	0.02107
				28	-0.00103	0.02109
				29	0.000358551	0.02354
				30	0.00631	0.02558
				31	0.01273	0.02742
				32	0.03161	0.02751
				33	0.07132	0.03172
				34	0.14478	0.03306
				35	0.26844	0.03402
				36	0.44081	0.03557
				37	0.62399	0.03873
				38	0.77271	0.04008
				39	0.86471	0.04272
				40	0.9092	0.04582

## Sheet: Figure S1
		Figure S1
			Magnets array moving speed (mm/s)	Droplet speed (mm/s)	Er±
			50	10.9308	0.1598
			100	22.0248	0.12508
			150	34.3767	0.67247
			200	47.0946	0.65614
			250	58.5387	2.02584
			300	68.4683	2.07475

## Sheet: Figure S8
				Figure S8b
					Length (mm)	Magnetic flux density (mT)	Er±		Positive value represents S-pole and negative value represents N-pole
					0	371.4	11.7051
					5	423.567	4.11866
					10	438.2	3.20468
					15	452.233	15.5568
					20	-373.733	26.689
					25	-468	10.4886
					30	-479.533	1.98578
					35	-486.267	13.2493
					40	355.7	35.7228
					45	460.733	10.053
					50	470.733	0.56862
					55	479.867	14.1938
					60	-341.933	24.433
					65	-454.367	9.88804
					70	-462.033	0.85049
					75	-468.467	12.7947
					80	328.533	44.4855
					85	442.3	11.3618
					90	445.867	3.20208
					95	463	14.2011
					100	-336.8	41.077
					105	-454.333	11.5812
					110	-458	4.4238
					115	-466.467	17.9962
					120	362	23.9643
					125	470.267	11.8128
					130	470.733	0.55076
					135	473	13.4179
					140	-350.067	23.7214
					145	-471.8	12.8651
					150	-480	4.09512
					155	-481.667	12.4162
					160	350.2	36.4984
					165	446.1	11.1499
					170	453.333	1.50111
					175	479.8	14.7652
					180	-294.533	6.72632
					185	-476.8	12.0216
					190	-486.933	1.09697
					195	-492.933	15.2795
					200	292.767	14.0265
					205	442.833	11.3602
					210	455.333	3.52184
					215	478.233	18.0362
					220	-313	12.1938
					225	-447.233	14.1302
					230	-460.5	2.51197
					235	-480.633	11.5292
					240	300.433	13.4448
					245	442.867	7.95634
					250	453.967	3.69504
					255	469.667	16.467
					260	-350.667	17.2407
					265	-467.6	11.7818
					270	-471.9	2.42693
					275	-482.6	10.3523
					280	339.067	11.4736
					285	458.2	4.43058
					290	472.2	3.55387
					295	493.5	11.1853
					300	-320.467	29.4405
					305	-473.833	8.20813
					310	-487.833	4.02534
					315	-504.8	1.53948
					320	288	37.4533
					325	408.433	1.19304
					330	407	2.04206
					335	427.333	1.85023
					340	152.933	46.8796

## Sheet: Figure S11
			Figure S11a
				Magnets array moving speed (mm/s)	Folding time (s)	Er±
				1	14.4773	0.24586
				5	2.99348	0.12638
				10	1.40824	0.02414
				15	1.00634	0.04687
				20	0.71839	0.04635
				25	0.58641	0.00585
				30	0.51863	0.02777

## Sheet: Figure S12
								Figure S12b
		Figure S12a							Ethanol volume ratio (%)	Folding time (s)	Er±
			Ethanol volume ratio (%)	Surface tension (mN/m)	Er±				0	1.40824	0.02414
			0	72.7633	0.06028				5	1.55723	0.0768
			5	59.5967	0.25423				10	1.49168	0.05206
			10	53.28	0.35511				15	1.43449	0.07237
			15	49.24	0.48754				20	1.45996	0.10317
			20	45.27	0.1852				25	1.4188	0.10357
			25	42.43	0.48

## Sheet: Figure S20
			Figure S20g					Figure S20h
				Number of creases	Droplet volume (μL)	Er±			Number of creases	Droplet volume (μL)	Er±
				0	7.53	0.6769			0	6.834	0.52738
				1	5.648	0.21833			1	5.11	0.39198
				2	6.326	0.1571			2	5.84	0.15668
				3	4.852	0.67229			3	4.434	0.38089
				4	6.352	0.45229			4	5.856	0.33761

## Sheet: Figure S21
			Figure 21g						Figure 21h
				Crease distance (mm)	Droplet volume (μL)	Er±				Crease distance (mm)	Droplet volume (μL)	Er±
				1	6.466	0.68325				1	5.88	0.64552
				1.5	4.142	0.2955				1.5	3.316	0.59003
				2	6.506	0.28606				2	6.066	0.257
				2.5	5.33167	1.15273				2.5	4.39833	1.30968
				3	3.9	0.30108				3	3.282	0.83365

[truncated: 4 more sheets: Figure S22, Figure S23, Figure S24, Figure S38]
